# Supplementary material for: Visual acuity and stereopsis across the parafoveal and perifoveal retina in young adults: an eccentricity and meridian analysis
Source: PeerJ. 2026 Apr 27;14:e21251. doi: 10.7717/peerj.21251 (PMC13131348; doi:10.7717/peerj.21251)
Supplement: Supplemental Information 1 [file peerj-14-21251-s001.xlsx]

## Sheet: Sheet1
ID	0(2.5)	0(5.0)	0(7.5)	0(10.0)	0(12.5)	0(15.0)	45(2.5)	45(5.0)	45(7.5)	45(10.0)	45(12.5)	45(15.0)	90(2.5)	90(5.0)	90(7.5)	90(10.0)	90(12.5)	90(15.0)	135(2.5)	135(5.0)	135(7.5)	135(10.0)	135(12.5)	135(15.0)	180(2.5)	180(5.0)	180(7.5)	180(10.0)	180(12.5)	180(15.0)	225(2.5)	225(5.0)	225(7.5)	225(10.0)	225(12.5)	225(15.0)	270(2.5)	270(5.0)	270(7.5)	270(10.0)	270(12.5)	270(15.0)	315(2.5)	315(5.0)	315(7.5)	315(10.0)	315(12.5)	315(15.0)
1	2.3	2.5	2.7	nil	nil	nil	2.5	2.9	nil	nil	nil	nil	2.1	3.1	nil	nil	nil	nil	2.5	2.9	nil	nil	nil	nil	2.1	2.7	nil	nil	nil	nil	2.1	2.3	2.7	nil	nil	nil	2.5	2.7	nil	nil	nil	nil	2.5	2.5	2.7	nil	nil	nil
2	2.3	nil	nil	nil	nil	nil	2.1	2.1	2.9	nil	nil	nil	2.1	2.5	2.9	nil	nil	nil	2.5	2.7	2.9	nil	nil	nil	2.5	2.5	2.9	nil	nil	nil	2.3	2.7	2.9	nil	nil	nil	2.5	2.5	2.9	nil	nil	nil	2.3	2.5	2.9	nil	nil	nil
3	1.7	2.3	2.9	nil	nil	nil	1.9	2.1	2.9	nil	nil	nil	1.7	2.5	2.7	nil	nil	nil	2.1	2.5	2.9	nil	nil	nil	2.1	2.5	2.9	nil	nil	nil	2.1	2.5	2.9	nil	nil	nil	1.9	2.7	2.9	nil	nil	nil	1.9	2.5	2.9	nil	nil	nil
4	1.7	1.7	2.5	nil	nil	nil	1.7	2.3	2.9	nil	nil	nil	1.9	2.3	2.9	nil	nil	nil	1.9	2.5	3.1	nil	nil	nil	1.7	2.1	2.9	nil	nil	nil	1.9	2.3	2.5	nil	nil	nil	1.9	2.1	2.5	nil	nil	nil	1.7	2.3	2.9	nil	nil	nil
5	2.1	2.5	2.7	nil	nil	nil	2.3	2.5	2.9	nil	nil	nil	2.1	2.3	2.9	nil	nil	nil	2.5	2.5	2.9	nil	nil	nil	2.1	2.5	2.7	nil	nil	nil	2.5	1.9	2.3	2.5	nil	nil	2.5	2.5	2.5	nil	nil	nil	2.3	2.5	2.7	nil	nil	nil
6	1.7	1.9	2.1	nil	nil	nil	2.5	2.9	3.3	nil	nil	nil	2.1	2.3	2.9	nil	nil	nil	2.1	2.3	2.9	nil	nil	nil	2.1	2.5	2.9	nil	nil	nil	2.1	2.3	2.9	nil	nil	nil	2.1	2.3	2.9	nil	nil	nil	2.1	2.3	3.1	nil	nil	nil
7	1.7	2.1	2.5	2.9	3.1	nil	2.5	2.7	2.7	2.9	2.9	nil	2.1	2.3	2.7	2.7	3.1	3.3	2.5	2.7	2.7	2.9	3.1	nil	2.1	2.5	2.5	2.9	3.1	3.1	2.5	2.7	2.9	2.9	3.1	nil	2.3	2.5	2.9	2.9	3.1	3.1	2.1	2.3	2.9	2.7	2.9	3.3
8	1.9	2.3	3.3	nil	nil	nil	2.1	2.5	3.3	nil	nil	nil	2.1	2.5	3.3	nil	nil	nil	2.3	2.9	nil	nil	nil	nil	1.9	2.3	3.3	nil	nil	nil	1.9	2.5	3.1	nil	nil	nil	2.1	2.3	2.5	nil	nil	nil	2.3	2.5	2.9	nil	nil	nil
9	2.3	2.5	3.1	nil	nil	nil	2.1	2.5	3.1	3.3	nil	nil	2.5	2.7	2.7	nil	nil	nil	2.9	nil	nil	nil	nil	nil	2.5	2.7	2.9	nil	nil	nil	2.5	2.9	3.1	nil	nil	nil	2.5	nil	nil	nil	nil	nil	2.5	2.7	3.1	nil	nil	nil
10	2.1	2.5	2.7	2.9	nil	nil	2.3	2.5	2.7	nil	nil	nil	2.1	2.9	3.1	nil	nil	nil	2.1	2.5	2.9	nil	nil	nil	2.3	2.5	2.7	nil	nil	nil	1.9	2.3	2.5	2.9	3.3	nil	2.3	2.5	2.9	2.9	nil	nil	2.1	2.5	2.7	2.9	nil	nil
11	1.7	2.1	2.3	nil	nil	nil	2.1	2.7	2.9	3.1	nil	nil	1.9	2.3	2.7	nil	nil	nil	2.3	2.9	3.3	nil	nil	nil	2.1	2.7	3.1	nil	nil	nil	1.9	2.7	3.1	nil	nil	nil	1.9	2.1	2.5	nil	nil	nil	1.9	2.3	2.9	nil	nil	nil
12	2.1	2.5	2.9	3.1	nil	nil	1.9	2.7	2.9	3.3	nil	nil	1.9	2.7	2.9	nil	nil	nil	2.3	2.5	3.1	nil	nil	nil	2.1	2.7	3.1	nil	nil	nil	2.3	2.7	3.1	nil	nil	nil	2.5	2.7	3.1	nil	nil	nil	2.5	2.9	3.1	nil	nil	nil
13	1.9	2.3	2.7	2.9	3.1	nil	1.9	2.3	2.7	2.9	3.1	nil	1.9	2.5	2.9	3.1	nil	nil	1.9	2.3	2.7	3.1	3.3	nil	1.9	2.3	2.5	2.7	2.9	nil	1.9	2.3	2.7	2.9	3.1	nil	1.9	2.1	2.5	2.9	3.1	nil	1.9	2.5	2.7	2.9	3.3	nil
14	1.7	2.1	2.5	nil	nil	nil	2.3	2.5	2.7	nil	nil	nil	2.1	2.3	2.7	nil	nil	nil	2.1	2.1	2.5	nil	nil	nil	1.9	2.3	2.5	nil	nil	nil	2.3	2.7	3.1	nil	nil	nil	2.5	2.7	3.3	nil	nil	nil	2.3	2.7	3.1	nil	nil	nil
15	2.1	2.5	2.7	2.9	3.1	nil	1.9	2.3	2.7	2.9	nil	nil	2.3	2.5	2.9	3.1	nil	nil	2.1	2.5	2.5	3.1	3.1	nil	1.9	2.3	2.5	2.7	2.9	3.1	1.9	2.3	2.5	2.7	3.1	nil	2.3	2.5	2.5	2.9	3.1	nil	1.9	2.5	2.5	2.9	3.1	nil
16	2.3	2.5	2.7	nil	nil	nil	2.5	2.7	2.9	nil	nil	nil	2.5	2.9	3.1	nil	nil	nil	2.5	2.7	2.9	nil	nil	nil	1.9	2.3	2.7	nil	nil	nil	2.1	2.1	2.5	3.1	nil	nil	2.5	2.5	2.9	3.3	nil	nil	2.5	2.7	2.9	3.3	nil	nil
17	1.9	2.3	2.5	nil	nil	nil	2.1	2.5	2.9	nil	nil	nil	1.9	2.5	2.7	nil	nil	nil	2.1	2.1	2.5	nil	nil	nil	1.9	2.1	2.5	nil	nil	nil	2.1	2.3	2.9	nil	nil	nil	2.3	2.7	2.9	nil	nil	nil	2.1	2.7	3.1	nil	nil	nil
18	2.3	2.5	3.1	nil	nil	nil	2.1	2.5	2.7	nil	nil	nil	2.1	2.9	nil	nil	nil	nil	2.5	2.9	nil	nil	nil	nil	2.1	2.7	3.1	nil	nil	nil	2.1	2.9	nil	nil	nil	nil	2.5	2.9	nil	nil	nil	nil	2.5	2.9	3.1	nil	nil	nil
19	1.9	2.3	2.9	nil	nil	nil	2.1	2.7	3.1	nil	nil	nil	2.3	2.5	2.9	nil	nil	nil	1.9	2.1	2.9	nil	nil	nil	1.9	2.3	2.7	nil	nil	nil	1.9	2.3	2.5	nil	nil	nil	2.1	2.1	2.9	nil	nil	nil	1.7	2.3	2.5	nil	nil	nil
20	1.9	2.3	2.5	nil	nil	nil	2.1	2.3	2.9	3.1	nil	nil	2.1	2.3	2.9	nil	nil	nil	1.9	2.1	2.5	nil	nil	nil	1.9	2.3	2.3	3.1	nil	nil	2.1	2.3	2.9	3.1	nil	nil	2.1	2.5	2.9	3.3	nil	nil	1.7	2.3	2.3	nil	nil	nil
21	2.3	2.9	3.1	nil	nil	nil	2.1	2.3	2.7	nil	nil	nil	2.3	2.5	2.7	nil	nil	nil	2.5	2.5	2.7	nil	nil	nil	2.3	2.5	2.5	nil	nil	nil	2.5	2.5	2.5	nil	nil	nil	2.5	2.7	2.9	nil	nil	nil	2.3	2.5	2.9	nil	nil	nil
22	2.3	2.7	3.1	nil	nil	nil	2.5	2.7	2.9	nil	nil	nil	2.5	nil	nil	nil	nil	nil	2.7	2.9	3.3	nil	nil	nil	2.5	2.7	3.1	nil	nil	nil	2.1	2.7	3.1	nil	nil	nil	2.5	2.9	3.1	nil	nil	nil	2.5	2.9	3.1	nil	nil	nil
23	1.9	2.3	2.7	nil	nil	nil	2.1	2.3	2.7	nil	nil	nil	1.9	2.3	2.5	nil	nil	nil	1.9	1.9	2.7	nil	nil	nil	1.9	2.3	2.7	nil	nil	nil	1.9	2.3	2.7	nil	nil	nil	2.1	2.5	2.9	2.9	nil	nil	1.9	1.9	2.7	2.9	nil	nil
24	2.1	2.7	2.9	3.1	nil	nil	1.9	2.9	3.3	nil	nil	nil	2.5	2.7	2.9	nil	nil	nil	2.7	2.7	2.9	nil	nil	nil	1.9	2.3	2.9	nil	nil	nil	1.9	2.3	2.7	nil	nil	nil	1.9	2.1	2.5	2.9	nil	nil	2.3	2.7	2.9	3.1	nil	nil
25	1.9	2.3	2.7	nil	nil	nil	2.1	2.5	2.7	nil	nil	nil	1.9	2.1	2.3	2.7	nil	nil	1.9	1.9	2.9	nil	nil	nil	1.9	2.3	2.5	nil	nil	nil	1.9	2.1	2.3	nil	nil	nil	1.7	1.9	2.9	nil	nil	nil	1.9	2.3	2.7	nil	nil	nil
26	2.3	2.9	3.1	nil	nil	nil	2.3	2.9	3.1	nil	nil	nil	2.1	2.9	nil	nil	nil	nil	2.3	2.5	nil	nil	nil	nil	2.3	2.9	3.1	nil	nil	nil	2.3	2.9	nil	nil	nil	nil	2.1	2.9	nil	nil	nil	nil	2.5	nil	nil	nil	nil	nil
27	2.1	2.5	2.7	3.1	nil	nil	2.1	2.7	2.7	nil	nil	nil	2.3	2.7	2.9	nil	nil	nil	2.1	2.5	2.9	3.3	nil	nil	1.9	2.7	3.1	nil	nil	nil	1.9	2.3	3.1	nil	nil	nil	2.1	2.3	2.5	nil	nil	nil	1.9	2.5	2.9	nil	nil	nil
28	2.1	2.7	3.1	nil	nil	nil	2.3	2.9	3.1	nil	nil	nil	2.3	2.9	3.3	nil	nil	nil	2.5	2.9	3.1	nil	nil	nil	2.5	2.7	3.1	nil	nil	nil	2.3	nil	nil	nil	nil	nil	2.1	2.1	2.5	nil	nil	nil	2.3	2.9	3.1	nil	nil	nil
29	2.1	2.3	2.5	nil	nil	nil	2.3	2.7	3.1	nil	nil	nil	2.5	2.7	2.9	nil	nil	nil	1.9	2.1	3.1	nil	nil	nil	2.1	2.5	3.1	nil	nil	nil	1.9	2.1	2.5	nil	nil	nil	2.1	2.3	3.3	nil	nil	nil	2.1	2.5	2.9	nil	nil	nil
30	2.1	2.7	3.3	nil	nil	nil	2.1	2.5	3.1	nil	nil	nil	2.5	2.9	nil	nil	nil	nil	2.1	2.3	2.7	3.3	nil	nil	1.9	2.5	3.1	nil	nil	nil	2.1	2.5	3.3	nil	nil	nil	1.9	2.1	nil	nil	nil	nil	1.9	2.7	2.9	nil	nil	nil
31	2.1	2.5	2.7	nil	nil	nil	2.1	2.7	nil	nil	nil	nil	1.9	2.5	2.7	3.1	nil	nil	1.9	2.1	3.3	nil	nil	nil	2.1	2.3	2.9	nil	nil	nil	2.1	2.5	3.1	nil	nil	nil	2.3	2.3	2.9	nil	nil	nil	2.1	2.1	2.9	nil	nil	nil
32	1.9	2.3	2.7	nil	nil	nil	2.3	2.7	2.9	nil	nil	nil	2.3	2.7	3.3	nil	nil	nil	2.5	3.1	3.1	nil	nil	nil	2.3	2.5	3.1	nil	nil	nil	1.9	2.1	3.1	nil	nil	nil	2.3	2.7	nil	nil	nil	nil	2.3	2.7	2.7	nil	nil	nil
33	2.1	2.7	3.1	nil	nil	nil	1.9	2.9	2.9	nil	nil	nil	2.3	2.5	2.9	nil	nil	nil	2.1	2.1	3.3	nil	nil	nil	1.9	2.3	3.1	nil	nil	nil	1.9	2.7	3.3	nil	nil	nil	1.9	2.1	3.3	nil	nil	nil	2.1	2.7	3.1	nil	nil	nil
34	2.5	2.9	nil	nil	nil	nil	2.1	2.3	2.7	nil	nil	nil	2.1	2.9	2.9	nil	nil	nil	1.9	2.5	3.1	nil	nil	nil	1.9	2.3	2.5	nil	nil	nil	1.9	2.7	3.3	nil	nil	nil	2.1	2.7	2.9	nil	nil	nil	2.3	2.7	3.1	nil	nil	nil
35	2.1	2.5	2.7	nil	nil	nil	2.5	2.7	2.9	nil	nil	nil	2.3	2.9	nil	nil	nil	nil	2.1	2.9	2.9	nil	nil	nil	2.3	2.7	3.1	nil	nil	nil	2.5	2.7	3.1	nil	nil	nil	2.3	2.7	3.1	nil	nil	nil	2.3	2.5	3.3	nil	nil	nil
