# Supplementary material for: Visual acuity and stereopsis across the parafoveal and perifoveal retina in young adults: an eccentricity and meridian analysis
Source: PeerJ. 2026 Apr 27;14:e21251. doi: 10.7717/peerj.21251 (PMC13131348; doi:10.7717/peerj.21251)
Supplement: Supplemental Information 2 [file peerj-14-21251-s002.xlsx]

## Sheet: Sheet1
ID	0(2.5)	0(5.0)	0(7.5)	0(10.0)	0(12.5)	0(15.0)	45(2.5)	45(5.0)	45(7.5)	45(10.0)	45(12.5)	45(15.0)	90(2.5)	90(5.0)	90(7.5)	90(10.0)	90(12.5)	90(15.0)	135(2.5)	135(5.0)	135(7.5)	135(10.0)	135(12.5)	135(15.0)	180(2.5)	180(5.0)	180(7.5)	180(10.0)	180(12.5)	180(15.0)	225(2.5)	225(5.0)	225(7.5)	225(10.0)	225(12.5)	225(15.0)	270(2.5)	270(5.0)	270(7.5)	270(10.0)	270(12.5)	270(15.0)	315(2.5)	315(5.0)	315(7.5)	315(10.0)	315(12.5)	315(15.0)
1	0.3	0.5	0.6	0.7	0.8	1.2	0.5	0.7	0.7	0.9	1.2	1.3	0.5	0.6	0.7	0.8	1.2	nil	0.3	0.5	0.6	0.7	0.9	1.3	0.3	0.5	0.6	0.7	0.9	1.3	0.4	0.6	0.7	0.9	1.1	1.3	0.5	0.7	0.7	0.9	1.2	1.3	0.4	0.6	0.7	0.9	1.1	1.3
2	0.3	0.4	0.5	0.8	1	1.2	0.4	0.5	0.6	0.8	1	1.3	0.2	0.4	0.6	0.8	1	1.3	0.3	0.4	0.6	0.8	1	1.2	0.3	0.3	0.5	0.7	1.1	1.2	0.2	0.4	0.6	0.7	1	1.2	0.2	0.4	0.7	0.8	1	1.2	0.3	0.4	0.5	0.8	0.9	1.2
3	0.5	0.7	0.9	1.1	1.2	1.3	0.5	0.8	1	1.1	1.3	nil	0.7	0.7	1	1.1	1.3	nil	0.6	0.8	1	1.1	1.2	nil	0.6	0.7	0.8	1	1.2	1.3	0.4	0.5	0.7	0.9	1	1.2	0.6	0.7	1	1.2	1.3	nil	0.5	0.7	0.9	1.1	1.3	1.3
4	0.4	0.7	0.8	1	1.1	nil	0.5	0.7	0.9	1	1.3	nil	0.5	0.7	0.8	1	1.3	nil	0.5	0.7	0.8	1.1	1.3	nil	0.5	0.7	1	1	1.1	nil	0.4	0.7	0.8	1	1.1	nil	0.5	0.7	0.9	1	1.2	nil	0.5	0.7	0.8	1.1	1.3	nil
5	0.5	0.7	0.9	1	1.3	1.3	0.5	0.7	0.9	1	1.3	1.3	0.6	0.8	1	1.2	nil	nil	0.5	0.7	0.8	1.1	nil	nil	0.5	0.7	0.9	1.1	1.2	nil	0.5	0.6	0.8	1.1	1.2	nil	0.5	0.7	1	1.1	nil	nil	0.5	0.6	0.8	1	1.3	nil
6	0.5	0.7	0.7	0.8	0.9	1	0.5	0.7	0.7	0.8	0.9	1	0.5	0.7	0.8	0.8	0.9	1	0.4	0.5	0.6	0.7	0.8	1.1	0.3	0.5	0.7	0.7	0.8	1	0.5	0.6	0.7	0.8	0.9	1.1	0.5	0.6	0.7	0.8	0.9	1	0.5	0.7	0.7	0.8	0.9	1
7	0.5	0.5	0.7	0.8	1	1.1	0.5	0.6	0.7	0.9	1	1.3	0.7	0.8	0.9	1	1	1.2	0.4	0.5	0.8	0.9	1	1.2	0.4	0.5	0.7	0.8	1	1.1	0.5	0.6	0.7	0.9	1	1.3	0.7	0.8	0.8	1	1	1.1	0.6	0.7	0.8	0.9	1	1.1
8	0.5	0.6	0.6	0.8	1	1.1	0.5	0.6	0.8	0.9	1	1.2	0.6	0.7	0.9	1	1.2	1.2	0.5	0.5	0.7	0.8	1	1.2	0.5	0.6	0.7	0.8	0.9	1.1	0.5	0.6	0.7	0.8	1	1.2	0.6	0.7	0.9	1	1.1	1.2	0.6	0.6	0.7	0.9	1	1.1
9	0.4	0.6	0.7	0.9	0.9	1	0.4	0.7	0.8	0.9	1	1.1	0.5	0.7	0.8	1	1.1	1.2	0.5	0.6	0.8	0.9	1	1.1	0.4	0.6	0.8	0.9	1	1.1	0.5	0.7	0.9	1	1.1	1.2	0.6	0.7	0.8	0.9	1	1.1	0.5	0.6	0.7	0.9	0.9	1.1
10	0.4	0.6	0.7	0.8	1	1.3	0.5	0.6	0.7	0.9	1.2	1.3	0.4	0.7	0.7	1	1.1	1.2	0.4	0.6	0.8	1	1.2	1.3	0.4	0.6	0.8	0.8	1	1.2	0.5	0.6	0.7	0.9	1.1	1.3	0.4	0.7	0.8	0.9	1.1	1.2	0.5	0.6	0.8	0.9	1.2	1.2
11	0.5	0.7	0.8	0.9	1	1.2	0.5	0.7	0.9	0.9	1.1	1.2	0.6	0.8	0.9	1.1	1.2	nil	0.5	0.7	0.8	1	1.2	nil	0.5	0.6	0.7	0.8	1	1.2	0.5	0.7	0.8	0.9	1	1.2	0.6	0.7	0.8	1	1.1	1.2	0.5	0.7	0.8	0.9	1	1.2
12	0.3	0.4	0.5	0.7	0.9	1.1	0.4	0.6	0.7	0.8	1	1.2	0.4	0.5	0.7	0.9	1	1.2	0.4	0.5	0.7	0.8	1	1.1	0.3	0.5	0.6	0.7	0.8	0.9	0.4	0.5	0.7	0.8	1	1.1	0.4	0.6	0.8	1	1.1	1.2	0.4	0.5	0.7	0.8	1	1.2
13	0.3	0.4	0.6	0.8	0.9	1.1	0.4	0.6	0.7	0.9	1.1	1.2	0.4	0.6	0.7	1	1.2	1.3	0.4	0.5	0.7	0.8	1	1.1	0.4	0.5	0.7	0.8	1	1.2	0.2	0.4	0.6	0.7	0.9	1	0.4	0.5	0.8	1	1.1	1.2	0.4	0.5	0.7	0.9	1	1.1
14	0.4	0.5	0.6	0.7	1	1.2	0.3	0.4	0.6	0.7	1	1.1	0.4	0.5	0.6	0.9	1.1	1.3	0.3	0.5	0.7	0.9	1	1.1	0.3	0.5	0.6	0.7	1	1.2	0.3	0.5	0.7	0.8	1	1.2	0.4	0.6	0.6	0.8	1.1	1.3	0.4	0.5	0.6	0.7	1	1.2
15	0.4	0.5	0.6	0.7	1	1.2	0.4	0.5	0.5	0.9	1	1.2	0.5	0.6	0.8	0.9	1	1.3	0.4	0.5	0.7	0.8	1	1.1	0.4	0.5	0.6	0.7	0.9	1.1	0.4	0.5	0.7	0.8	1	1.2	0.4	0.5	0.6	0.7	1	1.2	0.4	0.5	0.6	0.6	0.8	0.9
16	0.4	0.6	0.7	0.9	1	1.2	0.5	0.7	0.8	0.9	1	1.1	0.4	0.6	0.7	0.8	1	1.1	0.5	0.6	0.9	0.9	1.1	1.2	0.5	0.6	0.8	0.9	1	1.2	0.3	0.5	0.7	0.9	1	1.1	0.5	0.6	0.7	0.9	1	1.2	0.5	0.7	0.8	0.9	1	1.2
17	0.3	0.4	0.7	0.8	0.9	1.1	0.4	0.5	0.6	0.9	1	1.2	0.4	0.5	0.6	0.8	1.1	1.3	0.4	0.4	0.6	0.9	1.2	1.3	0.3	0.4	0.6	0.8	0.9	1.1	0.3	0.4	0.6	0.8	0.9	1	0.4	0.4	0.7	0.8	1	1.2	0.3	0.3	0.6	0.9	0.9	1.2
18	0.5	0.6	0.7	0.8	0.9	1	0.5	0.7	0.8	0.9	1.1	1.1	0.7	0.8	0.8	1	1.1	1.2	0.5	0.5	0.6	0.7	0.8	1	0.5	0.6	0.7	0.9	0.9	1	0.5	0.6	0.7	0.7	0.8	0.9	0.6	0.8	0.9	1	1.1	1.2	0.5	0.6	0.7	0.8	0.9	1
19	0.3	0.5	0.7	0.9	1.1	nil	0.4	0.5	0.7	1	1.2	nil	0.5	0.7	0.8	1	1.2	nil	0.4	0.5	0.6	0.8	1.1	nil	0.3	0.5	0.6	0.9	1.2	1.3	0.3	0.5	0.7	0.8	1.1	nil	0.3	0.5	0.7	1	1.2	1.3	0.3	0.5	0.7	0.9	1.1	nil
20	0.4	0.5	0.6	0.8	1	1.1	0.5	0.7	0.8	0.9	1	1.2	0.6	0.7	0.9	1.1	1.2	1.3	0.5	0.8	0.9	1	1.1	1.2	0.6	0.6	0.7	0.8	1	1.1	0.3	0.4	0.6	0.8	1	1.1	0.5	0.7	1	1.1	1.2	1.2	0.4	0.5	0.6	0.7	0.9	1.1
21	0.5	0.6	0.7	0.8	1.1	1.3	0.5	0.6	0.7	0.8	1.1	1.2	0.4	0.6	0.7	0.8	1.1	1.3	0.5	0.6	0.8	1.1	1.2	1.3	0.5	0.6	0.8	0.9	1.1	1.3	0.4	0.5	0.5	0.7	0.9	1.1	0.5	0.7	0.9	1	1.1	1.3	0.5	0.6	0.7	1	1.2	1.3
22	0.4	0.5	0.6	0.9	1.2	1.3	0.3	0.5	0.7	0.9	1.2	1.3	0.5	0.6	0.7	0.9	1.1	1.3	0.5	0.6	0.7	0.9	1.2	1.3	0.4	0.5	0.6	0.8	1.1	1.2	0.4	0.5	0.6	0.9	1.2	1.3	0.5	0.6	0.7	1	1.2	1.3	0.4	0.5	0.6	0.9	1.2	1.3
23	0.4	0.5	0.7	0.8	1	1.2	0.5	0.5	0.77	0.8	1	1.2	0.3	0.5	0.7	0.8	0.9	1.2	0.4	0.5	0.7	1	1.1	1.2	0.5	0.6	0.8	0.9	1	1.2	0.4	0.5	0.6	0.8	0.9	1.1	0.4	0.5	0.8	1	1.1	1.2	0.4	0.5	0.7	0.8	1	1.2
24	0.3	0.6	0.7	0.9	1.1	1.3	0.3	0.6	0.8	1	1.2	nil	0.4	0.6	0.8	0.9	1.2	1.3	0.4	0.6	0.8	0.9	1.1	1.3	0.3	0.5	0.7	0.8	1	1.2	0.3	0.5	0.7	0.8	1.1	1.3	0.4	0.6	0.8	0.9	1.1	nil	0.3	0.6	0.7	0.8	1.1	1.3
25	0.4	0.5	0.7	0.9	1	1.1	0.4	0.5	0.7	0.9	1	1.1	0.4	0.5	0.7	0.9	1	1.1	0.3	0.5	0.6	0.9	1	1.2	0.3	0.5	0.7	0.9	1	1.2	0.3	0.5	0.6	0.9	1	1.1	0.4	0.6	0.7	1	1.1	1.3	0.3	0.5	0.7	0.8	1	1.2
26	0.3	0.5	0.6	0.8	0.9	1	0.4	0.6	0.8	0.9	1	1.1	0.4	0.5	0.7	0.9	1.1	1.2	0.4	0.5	0.7	0.8	1	1.2	0.2	0.5	0.7	0.8	0.9	1.1	0.3	0.5	0.7	0.8	0.8	1	0.3	0.5	0.6	0.8	0.9	1	0.3	0.5	0.7	0.9	1	1.1
27	0.4	0.5	0.6	0.8	0.9	1.1	0.4	0.7	0.8	1	1.1	1.2	0.5	0.6	0.7	0.9	1	1.2	0.4	0.4	0.5	0.8	0.9	1.1	0.4	0.5	0.6	0.8	0.9	1.2	0.4	0.6	0.6	0.8	1	1.2	0.4	0.6	0.7	0.9	1.1	1.2	0.3	0.5	0.5	0.7	0.9	0.9
28	0.5	0.6	0.8	0.9	0.9	1	0.5	0.6	0.8	0.8	0.9	1	0.6	0.8	0.9	1	1.1	1.3	0.6	0.7	0.8	0.9	1	1.1	0.5	0.6	0.7	0.8	0.9	1	0.4	0.6	0.8	0.9	1	1.1	0.6	0.7	0.8	1	1.1	1.2	0.4	0.5	0.8	0.8	0.9	1
29	0.5	0.6	0.7	0.8	0.9	1.1	0.5	0.6	0.7	0.8	1	1.2	0.5	0.6	0.7	0.8	1	1.2	0.5	0.6	0.7	0.8	0.9	1.1	0.5	0.6	0.7	0.7	0.9	1.1	0.5	0.6	0.7	0.8	0.9	1.1	0.5	0.6	0.7	0.8	1.1	1.3	0.5	0.6	0.6	0.8	1	1.2
30	0.4	0.5	0.6	0.7	0.8	0.9	0.4	0.5	0.6	0.7	0.8	0.9	0.5	0.5	0.6	0.7	0.8	0.9	0.4	0.5	0.6	0.8	0.9	0.9	0.4	0.5	0.6	0.7	0.8	0.9	0.4	0.5	0.6	0.7	0.8	0.8	0.5	0.6	0.7	0.8	0.9	0.9	0.3	0.5	0.6	0.7	0.8	0.9
31	0.4	0.5	0.7	0.9	1	1.1	0.5	0.7	0.8	1	1.1	1.2	0.4	0.4	0.6	0.9	1	1.1	0.6	0.7	0.8	0.9	1	1.1	0.5	0.5	0.7	0.8	0.9	1	0.5	0.6	0.8	0.9	1	1.1	0.5	0.6	0.8	1	1.1	1.1	0.3	0.4	0.6	0.8	0.9	1
32	0.3	0.5	0.7	0.9	1	1.2	0.3	0.5	0.7	0.9	1	1.1	0.4	0.5	0.7	1	1.1	1.1	0.4	0.5	0.7	0.9	1	1.1	0.4	0.5	0.7	0.9	1	1.1	0.4	0.5	0.7	0.9	1	1.1	0.4	0.6	0.8	1	1.1	1.2	0.4	0.5	0.7	0.9	1	1.2
33	0.5	0.5	0.7	0.8	0.9	1	0.5	0.6	0.8	0.8	1	1.1	0.5	0.6	0.7	0.8	0.9	1.1	0.5	0.6	0.7	0.8	0.9	1.1	0.5	0.6	0.7	0.7	0.9	1	0.4	0.5	0.6	0.8	0.9	1	0.3	0.5	0.6	0.7	0.8	1	0.5	0.5	0.5	0.6	0.8	1
34	0.5	0.6	0.7	0.8	1	1.2	0.4	0.6	0.7	0.8	1	1.2	0.4	0.6	0.9	1	1.2	1.3	0.4	0.6	0.7	0.8	1	1.2	0.5	0.6	0.7	0.8	0.9	1.1	0.5	0.7	0.8	0.9	1.1	1.3	0.5	0.6	0.7	1	1.2	1.3	0.5	0.6	0.7	0.8	1.1	1.3
35	0.5	0.7	0.8	0.9	1	1.1	0.4	0.6	0.8	0.9	1	1.1	0.5	0.7	0.9	1	1	1.1	0.5	0.6	0.8	1	1.1	1.2	0.4	0.8	0.9	1	1	1.1	0.5	0.7	0.8	0.9	1	1.1	0.5	0.6	0.7	0.8	1	1.1	0.6	0.6	0.8	0.9	1	1.1
